# Supplementary material for: The Rice Basic Helix–Loop–Helix 79 (OsbHLH079) Determines Leaf Angle and Grain Shape
Source: Int J Mol Sci. 2020 Mar 18;21(6):2090. doi: 10.3390/ijms21062090 (PMC7139501; doi:10.3390/ijms21062090)
Supplement: Supplementary file 1 [file ijms-21-02090-s001.zip]

Archive with 2 entries (2 files):
- Supplemental Figures-OsbHLH079.docx
- Suppementary Table-OsbHLH079.xlsx
