# Supplementary material for: The Rice Basic Helix–Loop–Helix 79 (OsbHLH079) Determines Leaf Angle and Grain Shape
Source: Int J Mol Sci. 2020 Mar 18;21(6):2090. doi: 10.3390/ijms21062090 (PMC7139501; doi:10.3390/ijms21062090)
Supplement: Supplementary file 1 [file ijms-21-02090-s001.zip › Suppementary Table-OsbHLH079.xlsx]

## Sheet: Sheet1
Table S1. Primers used in this study.
1. Primer set used for genotyping of the osbhlh079-D mutant
	Forward primer (5'→3')	Reverse primer (5'→3')
osbhlh079-D	CTAGAGTCGAGAATTCAGTACA	ACCAACAGAAGCACTCCAGG
2. Primer sets used for cloning of OsbHLH079
	Forward primer (5'→3')	Reverse primer (5'→3')
35S::OsbHLH079	ATGGCGCAATGCGGCGGCGGCGACGTTTCACGACA	TTACATTTCCATTTTGAGATTGTCTAGC
35S::RNAi-OsbHLH079	GTTTCACGACACCGGAAGGGTC	CGCCATCTGATCGGGATGACAC
3. Primer sets used for qRT-PCR analysis
	Forward primer (5'→3')	Reverse primer (5'→3')
OsbHLH079	CTGGAGATGGTCGTCAGTAACCAG	ACGGTGCATCAAATCCACTGAAC
UBQ5	ACCACTTCGACCGCCACTACT	ACGCCTAAGCCTGCTGGTT
OsCDC6	GTTGAGTGGGCATAGGGTAGG	TCCGACTTGAAATACGAGGCAAT
OsMCM3	GGTACACTTCCGATCACAGCG	CCACATCCATTGGGTCGTTTC
OsE2F1	GGGTGACGCTGATGGTGATAC	TGCTTTCTTTGGGATTGTTGA
OsCYCA3;1	CAAATCCATCAACCGCCAGAA	TCAACTCAGATGCCCTGTAGCG
OsEXPA3	CAGGGGTGTGGGTGTTTGAG	GCCTCTCCAGAACCTCGTAGC
OsEXPA4	GGCTATGCTGAGGCTGCTAATT	CTCCCCTTTACTACTACCACTACACT
OsEXPA5	GTGTCACTGCTAGTGGTAGTTTGTT	GCCTTACCACCACTTCCAATCC
OsEXPA6	GCAAGAGAAGGCAAGGCATTTC	ACTAAGAGCAGAGCAGCAAACTG
OsEXPA7	TGAAGCAAAACTGCAATATACCCTCTT	CCGAAGAAGAACCCAAACTTAACCA
OsXTH2	AGCCGTACATCCTGCAGACGA	GCCCAGGTCCTTGCTGTTCT
OsXTH28	GCGTACCACCACGGGTTCTTCA	CGTTGGTCTGCACCCTCCACTC
D2	TCGCTGACGGAGCTGATG	ACTTGAGGTGGGAGGACTTG
D11	TGGCGACATTGAGAAGATTGC	CAGAAGGCGATGACATTGACC
BRD1	GTCGACATCCAGGCCAAGAC	TCTGCCTTGAGAGCGTCAGA
OsBRI1	AGCCTCAACTACATCAATGGGTC	GGTATCTCGCCCTCCAGCT
OsBAK1	GAGTTGATCTTGGGAATGCTGC	CACTAGGTATCGTTCCGCTTATGTT
OsBSK3	CGCGGATCCCACCGCAAAGCCTGAGGTGGCCAG	CACCATGGGCGGGCGCGTGTCCAAG
GSK2	CTGGTTCTTTCGGTATCGTCT	ATATTGGGTTCACCTGGGAC
BU1	GTAGCCAGCTTGATCTCATCTC	GGGACGACTCTACTGCATCA
OsBZR1	ACCTACCGCAAGGGATGT	CTCAGCAGCTGCGTTGAC
ILI1	ATGTCGAGCAGCCGGAGGTCG	AAGCTCGGCGATCTGGTCCTC
DLT	TGCGGATACTCAACGCCATCA	ACTCGCCGACTCCGGTGATC
GS2	TGCGTCCCTTCTTTGATGAGT	ACAGTTGGGTGCCTGAGAATG
GS3	GTGAAATAAATTCAATCGAAGGGATC	CGCACTTGCTCTGCACAAACA
GS5	TTTGGCTGAGTATGCCTGGAG	ATTTGCGAAGAATGCACGAT
GS6	TGCGGATACTCAACGCCATCA	ACTCGCCGACTCCGGTGATC
GW2	GGAGTATCGTGGTGTAAAGACAAAGG	CACATCGGTATGACGGCACTG
GW6a	GAAGGCGAGCATGTCTCTCTGCG	GGCGACCTTCACGAATGGCTTC
GLW7	AACCCGCCGTTCCAGATCAG	AAGAAGGGACGTAGGTGGTG
GW8	AAGCGACTAGATGGGCACAACC	TGCTGATGCCAAGAGGGATTT
TGW6	ACAGCCACAACGAGAATGTTCAAGA	TGTACGTGTAGGTGCTCCAGCCA
GL7	CCCAAGCAAGAAGTCCAG	TGAAGCAAGAACTGAAGGA
PGL1	GAAATTGAAGCAGTGCAGGGA	TCACGATGCTGGCTGGTCTC
PGL2	ATGTCGAGCAGAAGGTCGTC	TCAGGAGCGGAGGATGCTGC
qGL3	GGAGGTGGTCGGATGGTAGAAG	TGATTAGCAGCGGTTGTCGTTT
SRS5	ATGAGGGAGTGCATCTCGAT	CAAGATCGACGAAGACAGCA
TH1	GGGACTGGAACACGTTCGGGCAGT	TTGGCGGAGCGGGCACGGGCAT
BG1	GATGGAGAGCGACGAGGAC	GCAATGGCGGCGAAGTTC
DEP1	GCGAGATCACGTTCCTCAAG	TGCAGTTTGGCTTACAGCAT
OsMAPK6	AGCCATGGCGGGAGGTT	CGGTGACCTCGAACACGTT
